# Supplementary material for: Catechin Augments the Antifungal Efficacy of Fluconazole Against Candida parapsilosis
Source: Int J Mol Sci. 2026 Jan 7;27(2):620. doi: 10.3390/ijms27020620 (PMC12840672; doi:10.3390/ijms27020620)
Supplement: Supplementary file 1 [file ijms-27-00620-s001.zip]

Archive with 5 entries (5 files):
- Figure S2.tif
- Figure S1. IJMS.tif
- Table S3.pdf
- Table S2.pdf
- Table S1.pdf
